# Supplementary material for: A gene-rich, transcriptionally active environment and the pre-deposition of repressive marks are predictive of susceptibility to KRAB/KAP1-mediated silencing
Source: BMC Genomics. 2011 Jul 26;12:378. doi: 10.1186/1471-2164-12-378 (PMC3199781; doi:10.1186/1471-2164-12-378)
Supplement: Additional file 1 — List of mapped integrants and integrant gene groups. [file 1471-2164-12-378-S1.XLS]

## Sheet: Integrant mapping
Integrant mapping
FetchGWI	LV total	LV-REP	LV-IRREP	MLV total	MLV-REP	MLV-IRREP
UCSC kg/SpID/Genescan
Int. nb	6135	1923	4212	1447	727	717
Int. in genes	4219	1679	2540	787	457	330
% in genes	0.69	0.87	0.6	0.54	0.63	0.46
LV: TrapSil LV-backbone
MLV: TrapSil MLV-backbone
REP: repressible
IRREP: irrepressible/ non-repressible

## Sheet: LRR_Group1
Long-range repressible integrants (LRR), Group1							length
NC_000001.9	TSS	16046945	+	1	SPEN:92592		92592
NC_000001.9	TSS	41217593	+	1	CTPS:33229		33229
NC_000001.9	TSS	154318992	+	1	LMNA:57510		57510
NC_000001.9	TSS	154574819	-	1	CCT3:29444		29444
NC_000001.9	TSS	168310503	-	1	KIFAP3:153410		153410
NC_000001.9	TSS	205565589	+	1	DAF:35345		35345
NC_000001.9	TSS	213807357	+	1	KCTD3:54415		54415
NC_000002.10	TSS	23908976	-	1	KIAA1240:83939		83939
NC_000002.10	TSS	69093992	+	1	ANTXR1:133000		133000
NC_000002.10	TSS	136459692	-	1	DARS:78969		78969
NC_000002.10	TSS	143351664	+	1	KYNU:111912		111912
NC_000002.10	TSS	160277255	+	1	MARCH7:36405		36405
NC_000002.10	TSS	177965716	+	1	AGPS:151094		151094
NC_000003.10	TSS	4510033	+	1	ITPR1:152659		152659
NC_000003.10	TSS	29297946	+	1	RBMS3:723678		723678
NC_000003.10	TSS	47798409	-	1	SMARCC1:196028		196028
NC_000003.10	TSS	57969166	+	1	FLNB:163851		163851
NC_000003.10	TSS	116348817	-	1	DKFZp566F123:460054		460054
NC_000003.10	TSS	197293429	-	1	TFRC:32878		32878
NC_000004.10	TSS	7992553	-	1	AFAP1:181214		181214
NC_000005.8	TSS	36912617	+	1	NIPBL:120244		120244
NC_000005.8	TSS	74843336	+	1	POLK:87553		87553
NC_000005.8	TSS	83716367	-	1	EDIL3:442486		442486
NC_000005.8	TSS	86599906	+	1	RASA1:123583		123583
NC_000005.8	TSS	154072654	+	1	LARP1:104702		104702
NC_000005.8	TSS	179058535	+	1	CANX:32710		32710
NC_000006.10	TSS	45453648	-	1	SUPT3H:568617		568617
NC_000007.12	TSS	14847413	-	1	DGKB:693644		693644
NC_000007.12	TSS	94374884	+	1	PPP1R9A:388779		388779
NC_000007.12	TSS	113513617	+	1	FOXP2:577193		577193
NC_000008.9	TSS	128875960	+	1	NR_003367:60787		60787
NC_000009.10	TSS	33157356	-	1	B4GALT1:56718		56718
NC_000009.10	TSS	37110468	+	1	ZCCHC7:237677		237677
NC_000009.10	TSS	130749797	+	1	NUP188:56275		56275
NC_000009.10	TSS	137938826	-	1	CAMSAP1:98673		98673
NC_000010.9	TSS	35143929	-	1	PARD3:703827		703827
NC_000010.9	TSS	75424956	+	1	VCL:124964		124964
NC_000011.8	TSS	62380093	+	1	SLC3A2:32836		32836
NC_000011.8	TSS	95297019	-	1	MTMR2:91326		91326
NC_000012.10	TSS	12935222	+	1	GPRC5A:22645		22645
NC_000012.10	TSS	20413463	+	1	PDE3A:311685		311685
NC_000012.10	TSS	21702043	-	1	LDHB:22501		22501
NC_000012.10	TSS	47397048	-	1	CCNT1:24030		24030
NC_000012.10	TSS	47908180	+	1	TUBA1C:45200		45200
NC_000012.10	TSS	51629893	-	1	KRT8:52656		52656
NC_000012.10	TSS	51686328	+	1	EIF4B:27757		27757
NC_000012.10	TSS	68150395	+	1	FRS2:109434		109434
NC_000013.9	TSS	20533722	-	1	LATS2:88547		88547
NC_000014.7	TSS	20807478	-	1	HNRNPC:60343		60343
NC_000015.8	TSS	58477477	-	1	ANXA2:50836		50836
NC_000015.8	TSS	70310738	-	1	PKM2:32315		32315
NC_000016.8	TSS	56389695	-	1	HsKIFC3:40066		40066
NC_000016.8	TSS	68015998	+	1	DKFZp686M0619:41670		41670
NC_000016.8	TSS	80036394	+	1	CMIP:266472		266472
NC_000017.9	TSS	4216718	-	1	UBE2G1:97458		97458
NC_000017.9	TSS	27701269	+	1	ZNF207:20312		20312
NC_000017.9	TSS	41658494	-	1	KIAA1267:195366		195366
NC_000017.9	TSS	43082273	+	1	KPNB1:33730		33730
NC_000018.8	TSS	43711510	-	1	SMAD2:98047		98047
NC_000019.8	TSS	4861191	+	1	hNp95:51974		51974
NC_000019.8	TSS	16039347	+	1	TPM4:26216		26216
NC_000019.8	TSS	51058388	-	1	SYMPK:47849		47849
NC_000019.8	TSS	54280276	+	1	SNRP70:23406		23406
NC_000020.9	TSS	5539672	-	1	RP5-1022P6.2:66593		66593
NC_000020.9	TSS	33793328	-	1	DKFZp781C0423:38384		38384
NC_000020.9	TSS	60375763	-	1	LAMA5:58248		58248
NC_000021.7	TSS	43903859	+	1	RRP1B:36529		36529
NC_000022.9	TSS	27994016	+	1	EWSR1:32499		32499
NC_000023.9	TSS	23982985	+	1	EIF2S3:23866		23866
NC_000023.9	TSS	77246321	+	1	PGK1:22659		22659
NC_000023.9	TSS	153256200	-	1	FLNA:26107		26107

## Sheet: SRR_Group2
Limited-range repressible integrants (SRR), Group2
chromosome		genomic position of tss	sense		ID:length		length
NC_000001.9	TSS	1500125	-	1	SSU72:33210		33210
NC_000001.9	TSS	1812355	-	1	GNB1:105767		105767
NC_000001.9	TSS	32252077	+	1	KHDRBS1:46960		46960
NC_000001.9	TSS	67668711	-	1	SERBP1:22631		22631
NC_000001.9	TSS	119484818	-	1	WARS2:109457		109457
NC_000001.9	TSS	165456766	+	1	POU2F1:195184		195184
NC_000001.9	TSS	184611080	-	1	TPR:63672		63672
NC_000001.9	TSS	198975308	+	1	CAMSAP1L1:121146		121146
NC_000002.10	TSS	44076648	-	1	LRPPRC:109782		109782
NC_000002.10	TSS	132732012	-	1	LOC554226:110374		110374
NC_000002.10	TSS	164300759	-	1	FIGN:128396		128396
NC_000003.10	TSS	20056527	+	1	KAT2B:114373		114373
NC_000003.10	TSS	49424530	-	1	RHOA:52948		52948
NC_000003.10	TSS	52287699	-	1	WDR82:24222		24222
NC_000003.10	TSS	53055110	-	1	SFMBT1:141444		141444
NC_000003.10	TSS	53264998	-	1	TKT:31229		31229
NC_000003.10	TSS	147361972	-	1	PLOD2:92055		92055
NC_000003.10	TSS	180853634	+	1	USP13:131041		131041
NC_000004.10	TSS	30331134	+	1	PCDH7:426385		426385
NC_000004.10	TSS	83514173	-	1	HNRNPD:20683		20683
NC_000004.10	TSS	103901196	-	1	MANBA:129506		129506
NC_000005.8	TSS	17270749	+	1	BASP1:58260		58260
NC_000005.8	TSS	20647705	+	1	AK093362:325852		325852
NC_000005.8	TSS	33476654	+	1	TARS:27299		27299
NC_000005.8	TSS	98290138	-	1	CHD1:71331		71331
NC_000005.8	TSS	176492685	+	1	NSD1:147756		147756
NC_000006.10	TSS	18372778	-	1	DEK:40400		40400
NC_000006.10	TSS	155677318	-	1	TFB1M:56837		56837
NC_000007.12	TSS	68701840	+	1	AUTS2:691703		691703
NC_000007.12	TSS	80386603	-	1	SEMA3C:176814		176814
NC_000007.12	TSS	81158658	-	1	AY927633:115020		115020
NC_000008.9	TSS	49035296	-	1	PRKDC:187075		187075
NC_000008.9	TSS	145485928	-	1	BOP1:29065		29065
NC_000008.9	TSS	145951775	-	1	ZNF251:34673		34673
NC_000009.10	TSS	3515983	-	1	RFX3:301337		301337
NC_000009.10	TSS	33807181	+	1	UBE2R2:103220		103220
NC_000009.10	TSS	138896205	+	1	TRAF2:44683		44683
NC_000010.9	TSS	22332656	-	1	DNAJC1:247174		247174
NC_000010.9	TSS	69505109	-	1	HERC4:153448		153448
NC_000010.9	TSS	90295259	-	1	C10orf59:271659		271659
NC_000011.8	TSS	34029805	+	1	CAPRIN1:50928		50928
NC_000011.8	TSS	46914826	+	1	C11orf49:227681		227681
NC_000011.8	TSS	66644073	+	1	KIAA1004:137644		137644
NC_000012.10	TSS	970664	+	1	ERC1:502294		502294
NC_000012.10	TSS	109203414	+	1	ATP2A2:69866		69866
NC_000013.9	TSS	59636120	-	1	diap3:171918		171918
NC_000013.9	TSS	59869122	+	1	TDRD3:176883		176883
NC_000014.7	TSS	36736906	+	1	MIPOL1:353309		353309
NC_000014.7	TSS	69415895	+	1	SMOC1:152941		152941
NC_000015.8	TSS	63871516	-	1	DENND4A:130347		130347
NC_000016.8	TSS	11588290	-	1	LITAF:38934		38934
NC_000016.8	TSS	14631540	-	1	PARN:194481		194481
NC_000016.8	TSS	65620550	+	1	CBFB:71909		71909
NC_000016.8	TSS	86460601	-	1	SLC7A5:39472		39472
NC_000016.8	TSS	88024875	+	1	AK097694:23528		23528
NC_000016.8	TSS	88410566	-	1	FANCA:79107		79107
NC_000017.9	TSS	1250267	-	1	YWHAE:55675		55675
NC_000017.9	TSS	1534926	-	1	PRPF8:34254		34254
NC_000017.9	TSS	7458796	-	1	FXR2:23525		23525
NC_000017.9	TSS	24645292	-	1	NUFIP2:38313		38313
NC_000017.9	TSS	32730805	-	1	ACACA:214766		214766
NC_000017.9	TSS	35821254	-	1	TOP2A:22933		22933
NC_000017.9	TSS	39499627	-	1	LSM12:32098		32098
NC_000017.9	TSS	46151975	+	1	CROP/Luc7A:25198		25198
NC_000017.9	TSS	62793183	-	1	PSMD12:26103		26103
NC_000017.9	TSS	78070882	+	1	FOXK2:84890		84890
NC_000019.8	TSS	5574163	+	1	SAFB:45326		45326
NC_000019.8	TSS	10625987	+	1	ILF3:31452		31452
NC_000019.8	TSS	43830166	+	1	ACTN4:82844		82844
NC_000019.8	TSS	52803264	+	1	GLTSCR1:95082		95082
NC_000020.9	TSS	3944192	-	1	RNF24:82463		82463
NC_000022.9	TSS	20251956	+	1	UBE2L3:56367		56367
NC_000022.9	TSS	39582633	-	1	ST13:32087		32087
NC_000022.9	TSS	40347240	+	1	XRCC6:42758		42758
NC_000022.9	TSS	45537212	+	1	TBC1D22A:411176		411176
NC_000023.9	TSS	30581396	+	1	GK:77250		77250
NC_000023.9	TSS	85189222	-	1	CHM:186382		186382

## Sheet: LRI_Group3
Non-repressible integrants (LRI), Group3							length
NC_000001.9	TSS	16355151	-	1	EPHA2:31733		31733
NC_000001.9	TSS	23543440	-	1	HNRNPR:34578		34578
NC_000001.9	TSS	72520993	-	1	NEGR1:879781		879781
NC_000001.9	TSS	86942844	+	1	SH3GLB1:43611		43611
NC_000001.9	TSS	166172531	+	1	IQWD1:139174		139174
NC_000001.9	TSS	191357783	+	1	CDC73:129896		129896
NC_000001.9	TSS	195382287	-	1	ASPM:62291		62291
NC_000001.9	TSS	199742873	-	1	CSRP1:23591		23591
NC_000001.9	TSS	223907468	-	1	ENAH:166312		166312
NC_000002.10	TSS	9688557	-	1	YWHAQ:47001		47001
NC_000002.10	TSS	30523626	+	1	LYCAT:196969		196969
NC_000002.10	TSS	61618922	-	1	XPO1:60350		60350
NC_000002.10	TSS	161873185	+	1	PSMD14:102987		102987
NC_000002.10	TSS	180580085	-	1	KIAA1604:62237		62237
NC_000002.10	TSS	188127464	-	1	TFPI:90262		90262
NC_000002.10	TSS	188864640	+	1	GULP1:304257		304257
NC_000002.10	TSS	238777063	-	1	DKFZp434J2031:33282		33282
NC_000003.10	TSS	24511317	-	1	THRB:377669		377669
NC_000003.10	TSS	48935184	+	1	Ari2:38932		38932
NC_000003.10	TSS	49952595	+	1	RBM6:137091		137091
NC_000003.10	TSS	102926183	+	1	CEP97:42688		42688
NC_000003.10	TSS	121295203	-	1	GSK3B:266968		266968
NC_000003.10	TSS	143627070	-	1	XRN1:118932		118932
NC_000004.10	TSS	87734908	+	1	PTPN13:210638		210638
NC_000004.10	TSS	102487057	-	1	DKFZp761L0516:323448		323448
NC_000005.8	TSS	5475806	+	1	KIAA0947:67532		67532
NC_000005.8	TSS	14196828	+	1	TRIO:345446		345446
NC_000005.8	TSS	16989385	-	1	MYO10:274370		274370
NC_000005.8	TSS	31562776	-	1	RNASEN:126418		126418
NC_000005.8	TSS	32210182	-	1	GOLPH3:49602		49602
NC_000005.8	TSS	41906548	-	1	OXCT1:140625		140625
NC_000005.8	TSS	58547551	-	1	PDE4DN2:222596		222596
NC_000005.8	TSS	126140731	+	1	LMNB1:59877		59877
NC_000005.8	TSS	157218746	-	1	CLINT1:72872		72872
NC_000005.8	TSS	167114518	+	1	KIAA1127:363551		363551
NC_000005.8	TSS	178219606	+	1	ZNF354B:24415		24415
NC_000006.10	TSS	55848334	-	1	BMP5:120139		120139
NC_000006.10	TSS	86409746	-	1	SYNCRIP:32039		32039
NC_000007.12	TSS	2239109	-	1	MAD1:417156		417156
NC_000007.12	TSS	2360999	+	1	EIF3B:25902		25902
NC_000007.12	TSS	2850485	-	1	GNA12:116219		116219
NC_000007.12	TSS	75826252	-	1	YWHAG:32201		32201
NC_000007.12	TSS	150847943	-	1	RHEB:53913		53913
NC_000008.9	TSS	74822497	-	1	STAU2:327338		327338
NC_000008.9	TSS	100094669	+	1	VPS13B:864315		864315
NC_000008.9	TSS	107739269	+	1	Nbla00307:94828		94828
NC_000008.9	TSS	145090053	-	1	PLEC1:28745		28745
NC_000008.9	TSS	145568333	+	1	ADCK5:20928		20928
NC_000009.10	TSS	129414388	+	1	STXBP1:80428		80428
NC_000010.9	TSS	18280826	+	1	SLC39A12:91392		91392
NC_000010.9	TSS	124124209	+	1	PLEKHA1:54447		54447
NC_000011.8	TSS	566485	+	1	KIAA1542:35735		35735
NC_000011.8	TSS	13441414	-	1	BTBD10:75283		75283
NC_000011.8	TSS	47745569	-	1	FNBP4:43414		43414
NC_000011.8	TSS	65594399	+	1	PACS1:174390		174390
NC_000011.8	TSS	69794470	+	1	PPFIA1:85538		85538
NC_000011.8	TSS	75203859	+	1	UVRAG:329071		329071
NC_000012.10	TSS	49080916	+	1	LARP4:79139		79139
NC_000012.10	TSS	52132152	+	1	PCBP2:29061		29061
NC_000012.10	TSS	67919583	+	1	CPSF6:34822		34822
NC_000012.10	TSS	93377895	-	1	CCDC41:151709		151709
NC_000014.7	TSS	67356261	+	1	RAD51L1:776106		776106
NC_000016.8	TSS	68156497	+	1	NFAT5:121076		121076
NC_000017.9	TSS	4554381	-	1	PELP1:32954		32954
NC_000017.9	TSS	24742068	+	1	TAOK1:124073		124073
NC_000018.8	TSS	24011189	-	1	CDH2:226257		226257
NC_000019.8	TSS	1358583	+	1	DAZAP1:28099		28099
NC_000019.8	TSS	3310615	+	1	NFIC:103988		103988
NC_000019.8	TSS	4017816	-	1	ZBTB7A:21601		21601
NC_000019.8	TSS	11061056	+	1	LDLR:44449		44449
NC_000019.8	TSS	39611107	+	1	UBA2:41531		41531
NC_000019.8	TSS	46462166	+	1	E1B-AP5:43485		43485
NC_000020.9	TSS	61039719	-	1	DIDO1:60185		60185
NC_000022.9	TSS	22996865	+	1	SPECC1L:146356		146356
NC_000022.9	TSS	28609157	+	1	MTMR3:147700		147700
NC_000022.9	TSS	39362636	-	1	KIAA1438:173466		173466
NC_000023.9	TSS	41667231	-	1	CASK:408099		408099
NC_000023.9	TSS	79951889	-	1	BRWD3:133551		133551
NC_000023.9	TSS	107569809	+	1	COL4A5:187343		187343
NC_000023.9	TSS	129230554	-	1	ZNF280C:66187		66187

## Sheet: affy_ids
	group1			group2				group3
	AFAP	203563_at	1	ACACA	212186_at	1		ASPM	219918_s_at	1
	AGPS	205401_at	2	ACTN4	200601_at	2		BMP5	205431_s_at	2
	ANTXR1	220092_s_at	3	ATP2A2	209186_at	3		CASK	211208_s_at	3
	ANXA2	213503_x_at	4	AUTS2	212599_at	4		CASK	207620_s_at	3
	ANXA2	210427_x_at	4	BASP1	202391_at	5		CCDC41	219644_at	4
	ANXA2	208816_x_at	4	BOP1	216397_s_at	6		CDC73	218578_at	5
	ANXA2	201590_x_at	4	BOP1	212563_at	6		CDH2	203440_at	6
	B4GALT1	216627_s_at	5	C10orf59	220564_at	7		CDH2	203441_s_at	6
	B4GALT1	201882_x_at	5	C11orf49	203257_s_at	8		CEP97	219886_at	7
	B4GALT1	211631_x_at	5	CAMSAP1L1	212763_at	9		CLINT1	201768_s_at	8
	B4GALT1	201883_s_at	5	CAMSAP1L1	217196_s_at	9		CLINT1	201769_at	8
	CAMSAP1	220409_at	6	CAMSAP1L1	212765_at	9		COL4A5	213110_s_at	9
	CAMSAP1	212710_at	6	CAPRIN1	200722_s_at	10		CPSF6	202469_s_at	10
	CAMSAP1	220410_s_at	6	CAPRIN1	200723_s_at	10		CSRP1	200621_at	11
	CAMSAP1	212711_at	6	CBFB	206788_s_at	11		DAZAP1	218443_s_at	12
	CAMSAP1	212712_at	6	CBFB	202370_s_at	11		DIDO1	213213_at	13
	CANX	200068_s_at	7	CHD1	204258_at	12		DIDO1	218325_s_at	13
	CANX	208852_s_at	7	CHM	207099_s_at	13		DIDO1	213213_at	13
	CANX	208853_s_at	7	DEK	200934_at	14		EIF3S9	208688_x_at	14
	CCNT1	206967_at	8	DENND4A	214787_at	15		EIF3S9	211501_s_at	14
	CCT3	200910_at	9	DNAJC1	218409_s_at	16		EIF3S9	203462_x_at	14
	CTPS	202613_at	10	ERC1	215606_s_at	17		ENAH	217820_s_at	15
	DARS	201623_s_at	11	FANCA	203806_s_at	18		EPHA2	203499_at	16
	DARS	201624_at	11	FANCA	203805_s_at	18		FNBP4	212232_at	17
	DGKB	216307_at	12	FANCA	215530_at	18		GNA12	221737_at	18
	EDIL3	207379_at	13	FOXK2	203064_s_at	19		GOLPH3	217803_at	19
	EIF2S3	205321_at	14	FXR2	203172_at	20		GSK3B	209945_s_at	20
	EIF4B	211937_at	15	FXR2	35265_at	20		GULP1	204235_s_at	21
	EIF4B	211938_at	15	GK	215966_x_at	21		GULP1	204237_at	21
	EWSR1	210012_s_at	16	GK	216316_x_at	21		GULP1	215913_s_at	21
	EWSR1	210011_s_at	16	GK	214681_at	21		HNRNPR	208766_s_at	22
	EWSR1	209214_s_at	16	GK	215977_x_at	21		HNRNPR	208765_s_at	22
	FLNA	200859_x_at	17	GK	217167_x_at	21		IQWD1	217908_s_at	23
	FLNA	213746_s_at	17	GK	207387_s_at	21		LARP4	214155_s_at	24
	FLNA	214752_x_at	17	GLTSCR1	219445_at	22		LARP4	212714_at	24
	FLNB	208613_s_at	18	GNB1	200744_s_at	23		LDLR	202068_s_at	25
	FLNB	208614_s_at	18	GNB1	200746_s_at	23		LDLR	202067_s_at	25
	FRS2	221308_at	19	GNB1	200745_s_at	23		LDLR	217173_s_at	25
	HNRNPC	200014_s_at	20	HERC4	208055_s_at	24		LMNB1	203276_at	26
	HNRNPC	212626_x_at	20	HNRNPD	209330_s_at	25		MTMR3	202197_at	27
	HNRNPC	214737_x_at	20	HNRNPD	200073_s_at	25		MTMR3	211507_s_at	27
	HNRNPC	200751_s_at	20	HNRNPD	221481_x_at	25		MTMR3	202198_s_at	27
	ITPR1	216944_s_at	21	HNRNPD	221480_at	25		MYO10	216222_s_at	28
	ITPR1	203710_at	21	ILF3	208931_s_at	26		MYO10	201976_s_at	28
	ITPR1	211323_s_at	21	ILF3	208930_s_at	26		NFAT5	208003_s_at	29
	KCTD3	217894_at	22	ILF3	217804_s_at	26		NFAT5	215092_s_at	29
	KIAA0179	212844_at	23	ILF3	217805_at	26		NFIC	206929_s_at	30
	KIAA0179	212846_at	23	ILF3	211375_s_at	26		NFIC	213298_at	30
	KIFAP3	203333_at	24	KAT2B	203845_at	27		OXCT1	202780_at	31
	KPNB1	208974_x_at	25	KHDRBS1	200040_at	28		PACS1	220557_s_at	32
	KPNB1	213573_at	25	KHDRBS1	201488_x_at	28		PCBP2	204031_s_at	33
	KPNB1	213803_at	25	LITAF	200704_at	29		PELP1	215354_s_at	34
	KPNB1	213574_s_at	25	LITAF	200706_s_at	29		PLEC1	216971_s_at	35
	KPNB1	217027_x_at	25	LRPPRC	211971_s_at	30		PLEC1	201373_at	35
	KPNB1	213507_s_at	25	LRPPRC	211615_s_at	30		PLEKHA1	219024_at	36
	KPNB1	208975_s_at	25	LSM12	212529_at	31		PPFIA1	202065_s_at	37
	KRT8	209008_x_at	26	LSM12	212532_s_at	31		PPFIA1	210235_s_at	37
	KYNU	204385_at	30	MANBA	203778_at	32		PPFIA1	202066_at	37
	KYNU	210663_s_at	30	NSD1	219084_at	33		PSMD14	212296_at	38
	KYNU	217388_s_at	30	PARN	203905_at	34		PTPN13	204201_s_at	39
	KYNU	210662_at	30	PCDH7	210273_at	35		RBM6	201967_at	40
	LAMA5	210150_s_at	31	PCDH7	205534_at	35		RHEB	213404_s_at	41
	LARP1	212137_at	32	PCDH7	205535_s_at	35		RHEB	201452_at	41
	LARP1	210966_x_at	32	PLOD2	202619_s_at	36		RHEB	201453_x_at	41
	LARP1	212193_s_at	32	PLOD2	202620_s_at	36		RNASEN	218269_at	42
	LDHB	201030_x_at	33	POU2F1	206789_s_at	37		SH3GLB1	210101_x_at	43
	LDHB	213564_x_at	33	PRKDC	208694_at	38		SH3GLB1	209091_s_at	43
	LMNA	203411_s_at	34	PRKDC	210543_s_at	38		SH3GLB1	209090_s_at	43
	LMNA	212089_at	34	PRPF8	200000_s_at	39		SPECC1L	212480_at	44
	LMNA	212086_x_at	34	PSMD12	202352_s_at	40		STAU2	204226_at	45
	39147	202654_x_at	35	RFX3	207234_at	41		STXBP1	202260_s_at	46
	39147	202653_s_at	35	RHOA	200059_s_at	42		SYNCRIP	209024_s_at	47
	MTMR2	203212_s_at	36	RNF24	210706_s_at	43		SYNCRIP	209025_s_at	47
	MTMR2	214649_s_at	36	RNF24	204669_s_at	43		TFPI	210664_s_at	48
	MTMR2	203211_s_at	36	SAFB	201748_s_at	44		TFPI	213258_at	48
	NIPBL	212469_at	37	SAFB	201747_s_at	44		TFPI	209676_at	48
	NIPBL	207108_s_at	37	SEMA3C	203789_s_at	45		TFPI	210665_at	48
	NIPBL	212483_at	37	SEMA3C	203788_s_at	45		THRB	207044_at	49
	NUP188	217601_at	38	SERBP1	209669_s_at	46		TRIO	208178_x_at	50
	NUP188	212691_at	38	SERBP1	217724_at	46		TRIO	209013_x_at	50
	PARD3	210094_s_at	39	SERBP1	217725_x_at	46		TRIO	209012_at	50
	PARD3	221526_x_at	39	SERBP1	210466_s_at	46		TRIO	209011_at	50
	PARD3	221527_s_at	39	SFMBT1	213370_s_at	47		TRIO	209010_s_at	50
	PARD3	221280_s_at	39	ST13	207040_s_at	48		UBA2	201177_s_at	51
	PDE3A	206389_s_at	40	ST13	208667_s_at	48		UVRAG	203241_at	52
	PGK1	217356_s_at	41	ST13	208666_s_at	48		VPS13B	213243_at	53
	PGK1	200738_s_at	41	TARS	201263_at	49		VPS13B	220400_at	53
	PGK1	200737_at	41	TBC1D22A	33778_at	50		XPO1	208775_at	54
	PKM2	201251_at	42	TBC1D22A	209650_s_at	50		YWHAQ	212426_s_at	55
	PPP1R9A	221088_s_at	43	TDRD3	214028_x_at	51		YWHAQ	200693_at	55
	RASA1	202677_at	44	TDRD3	208089_s_at	51		YWHAQ	213699_s_at	55
	RASA1	210621_s_at	44	TFB1M	219169_s_at	52		ZBTB7A	219186_at	56
	RBMS3	206767_at	45	TKT	208700_s_at	53		ZBTB7A	213303_x_at	56
	SLC3A2	200924_s_at	46	TKT	208699_x_at	53		ZBTB7A	213299_at	56
	SMAD2	203075_at	47	TOP2A	201292_at	54		ILKAP	221548_s_at	57
	SMAD2	203076_s_at	47	TOP2A	201291_s_at	54		HNRNPUL1	209675_s_at	58
	SMAD2	203077_s_at	47	TPR	201731_s_at	55		HNRNPUL1	208713_at	58
	SMAD2	201074_at	47	TPR	201730_s_at	55		EIF3B	208688_x_at	59
	SMAD2	201072_s_at	47	TPR	215220_s_at	55		EIF3B	211501_s_at	59
	SMAD2	201073_s_at	47	TRAF2	204413_at	56		EIF3B	203462_x_at	59
	SPEN	201996_s_at	48	UBE2L3	200682_s_at	57		KIAA0947	209654_at	60
	SPEN	201997_s_at	48	USP13	205356_at	58		MKL1	215292_s_at	61
	SUPT3H	206506_s_at	49	WARS2	218766_s_at	59		MKL1	212748_at	61
	SYMPK	202339_at	50	WDR82	201934_at	60		MAD1L1	204857_at	62
	SYMPK	32402_s_at	50	XRCC6	200792_at	61		MAD1L1	210836_x_at	63
	TFRC	207332_s_at	51	YWHAE	210996_s_at	62		PDE4D	204491_at	64
	TFRC	208691_at	51	YWHAE	210317_s_at	62		PDE4D	210837_s_at	64
	TPM4	209344_at	52	LUC7L3	208835_s_at	63		PDE4D	211840_s_at	64
	TPM4	212481_s_at	52	LUC7L3	203804_s_at	63
	TUBA1C	213646_x_at	53	LUC7L3	220044_x_at	63
	TUBA1C	212639_x_at	53	KDM2A	208987_s_at	64
	TUBA1C	209251_x_at	53	KDM2A	208988_at	64
	TUBA1C	211750_x_at	53	KDM2A	208989_s_at	64
	UBE2G1	209141_at	54
	UBE2G1	209142_s_at	54
	VCL	200931_s_at	55
	VCL	200930_s_at	55
	ZNF207	200828_s_at	56
	ZNF207	200829_x_at	56
	ZBTB20	205383_s_at	57
	CYB5B	201634_s_at	58
	CYB5B	201633_s_at	58
	RBM39	208720_s_at	59
	RBM39	207941_s_at	59
	CD55	201926_s_at	60
	CD55	201925_s_at	60
	KIFC3	209661_at	61
	ATAD2B	213387_at	62
	RRP1B	212844_at	63
	RRP1B	212846_at	63
	SNRNP70	201221_s_at	64
	ZNF207	200828_s_at	65
	ZNF207	200829_x_at	65

## Sheet: expression_data
gr1_ids	expr value	HGNC symbol	id check		gr2_ids	expr value	HGNC symbol	id check		gr3_ids	expr value	HGNC symbol	id check
200014_s_at	10.534	HNRNPC	200014_s_at		200000_s_at	10.496	PRPF8	200000_s_at		200621_at	11.5139	CSRP1	200621_at
200068_s_at	11.6029	CANX	200068_s_at		200040_at	10.248	KHDRBS1	200040_at		200693_at	11.6102	YWHAQ	200693_at
200737_at	10.7916	PGK1	200737_at		200059_s_at	11.7995	RHOA	200059_s_at		201177_s_at	8.97153	UBA2	201177_s_at
200738_s_at	11.9559	PGK1	200738_s_at		200073_s_at	10.1595	HNRNPD	200073_s_at		201373_at	9.06823	PLEC1	201373_at
200751_s_at	9.87805	HNRNPC	200751_s_at		200601_at	11.1091	ACTN4	200601_at		201452_at	5.8761	RHEB	201452_at
200828_s_at	10.9752	ZNF207	200828_s_at		200682_s_at	10.332	UBE2L3	200682_s_at		201453_x_at	10.9859	RHEB	201453_x_at
200828_s_at	10.9752	ZNF207	200828_s_at		200704_at	10.6045	LITAF	200704_at		201768_s_at	9.21566	CLINT1	201768_s_at
200829_x_at	9.71314	ZNF207	200829_x_at		200706_s_at	9.93574	LITAF	200706_s_at		201769_at	9.01724	CLINT1	201769_at
200829_x_at	9.71314	ZNF207	200829_x_at		200722_s_at	9.76692	CAPRIN1	200722_s_at		201967_at	7.22025	RBM6	201967_at
200859_x_at	11.675	FLNA	200859_x_at		200723_s_at	10.6275	CAPRIN1	200723_s_at		201976_s_at	10.1515	MYO10	201976_s_at
200910_at	11.3413	CCT3	200910_at		200744_s_at	10.0435	GNB1	200744_s_at		202065_s_at	7.56038	PPFIA1	202065_s_at
200924_s_at	10.7318	SLC3A2	200924_s_at		200745_s_at	10.5348	GNB1	200745_s_at		202066_at	8.65474	PPFIA1	202066_at
200930_s_at	4.53869	VCL	200930_s_at		200746_s_at	10.8247	GNB1	200746_s_at		202067_s_at	6.86077	LDLR	202067_s_at
200931_s_at	10.8841	VCL	200931_s_at		200792_at	11.7637	XRCC6	200792_at		202068_s_at	8.30986	LDLR	202068_s_at
201030_x_at	12.5978	LDHB	201030_x_at		200934_at	9.94078	DEK	200934_at		202197_at	7.68844	MTMR3	202197_at
201072_s_at	7.48784	SMAD2	201072_s_at		201263_at	11.7357	TARS	201263_at		202198_s_at	6.26764	MTMR3	202198_s_at
201073_s_at	8.48847	SMAD2	201073_s_at		201291_s_at	9.72883	TOP2A	201291_s_at		202260_s_at	8.59288	STXBP1	202260_s_at
201074_at	9.12198	SMAD2	201074_at		201292_at	9.81783	TOP2A	201292_at		202469_s_at	9.20473	CPSF6	202469_s_at
201221_s_at	10.0933	SNRNP70	201221_s_at		201488_x_at	10.0583	KHDRBS1	201488_x_at		202780_at	10.5735	OXCT1	202780_at
201251_at	12.873	PKM2	201251_at		201730_s_at	9.41554	TPR	201730_s_at		203241_at	7.21615	UVRAG	203241_at
201590_x_at	13.3999	ANXA2	201590_x_at		201731_s_at	9.17927	TPR	201731_s_at		203276_at	8.39747	LMNB1	203276_at
201623_s_at	9.66739	DARS	201623_s_at		201747_s_at	7.04773	SAFB	201747_s_at		203440_at	10.3876	CDH2	203440_at
201624_at	7.1679	DARS	201624_at		201748_s_at	8.06042	SAFB	201748_s_at		203441_s_at	8.94384	CDH2	203441_s_at
201633_s_at	7.66181	CYB5B	201633_s_at		201934_at	9.39431	WDR82	201934_at		203462_x_at	10.9761	EIF3S9	203462_x_at
201634_s_at	6.55264	CYB5B	201634_s_at		202352_s_at	9.81381	PSMD12	202352_s_at		203462_x_at	10.9761	EIF3B	203462_x_at
201882_x_at	6.62763	B4GALT1	201882_x_at		202370_s_at	9.79658	CBFB	202370_s_at		203499_at	8.12743	EPHA2	203499_at
201883_s_at	8.93894	B4GALT1	201883_s_at		202391_at	12.6877	BASP1	202391_at		204031_s_at	11.6466	PCBP2	204031_s_at
201925_s_at	9.42275	CD55	201925_s_at		202619_s_at	9.32792	PLOD2	202619_s_at		204201_s_at	5.11019	PTPN13	204201_s_at
201926_s_at	10.5058	CD55	201926_s_at		202620_s_at	8.88051	PLOD2	202620_s_at		204226_at	6.71605	STAU2	204226_at
201996_s_at	7.16236	SPEN	201996_s_at		203064_s_at	8.28078	FOXK2	203064_s_at		204235_s_at	8.21198	GULP1	204235_s_at
201997_s_at	8.50277	SPEN	201997_s_at		203172_at	7.91735	FXR2	203172_at		204237_at	7.54673	GULP1	204237_at
202339_at	7.20441	SYMPK	202339_at		203257_s_at	8.92977	C11orf49	203257_s_at		204491_at	8.81738	PDE4D	204491_at
202613_at	10.3478	CTPS	202613_at		203778_at	6.90169	MANBA	203778_at		204857_at	7.35927	MAD1L1	204857_at
202653_s_at	7.30921	39147	202653_s_at		203788_s_at	7.34018	SEMA3C	203788_s_at		205431_s_at	5.97976	BMP5	205431_s_at
202654_x_at	7.07092	39147	202654_x_at		203789_s_at	9.44483	SEMA3C	203789_s_at		206929_s_at	8.68759	NFIC	206929_s_at
202677_at	8.52828	RASA1	202677_at		203804_s_at	9.1021	LUC7L3	203804_s_at		207044_at	7.26677	THRB	207044_at
203075_at	9.04344	SMAD2	203075_at		203805_s_at	7.32332	FANCA	203805_s_at		207620_s_at	7.11575	CASK	207620_s_at
203076_s_at	9.51724	SMAD2	203076_s_at		203806_s_at	6.84182	FANCA	203806_s_at		208003_s_at	6.16151	NFAT5	208003_s_at
203077_s_at	7.695	SMAD2	203077_s_at		203845_at	6.09948	KAT2B	203845_at		208178_x_at	9.04657	TRIO	208178_x_at
203211_s_at	9.2353	MTMR2	203211_s_at		203905_at	8.48214	PARN	203905_at		208688_x_at	10.9239	EIF3S9	208688_x_at
203212_s_at	8.17749	MTMR2	203212_s_at		204258_at	7.47039	CHD1	204258_at		208688_x_at	10.9239	EIF3B	208688_x_at
203333_at	7.45908	KIFAP3	203333_at		204413_at	7.6452	TRAF2	204413_at		208713_at	9.03579	HNRNPUL1	208713_at
203411_s_at	11.2199	LMNA	203411_s_at		204669_s_at	7.76879	RNF24	204669_s_at		208765_s_at	10.4522	HNRNPR	208765_s_at
203563_at	3.3421	AFAP	203563_at		205356_at	8.91971	USP13	205356_at		208766_s_at	10.795	HNRNPR	208766_s_at
203710_at	7.57749	ITPR1	203710_at		205534_at	7.82096	PCDH7	205534_at		208775_at	10.3806	XPO1	208775_at
204385_at	9.83095	KYNU	204385_at		205535_s_at	5.85314	PCDH7	205535_s_at		209010_s_at	6.5998	TRIO	209010_s_at
205321_at	10.2771	EIF2S3	205321_at		206788_s_at	8.28814	CBFB	206788_s_at		209011_at	10.1405	TRIO	209011_at
205383_s_at	7.05006	ZBTB20	205383_s_at		206789_s_at	6.78655	POU2F1	206789_s_at		209012_at	8.67225	TRIO	209012_at
205401_at	9.22577	AGPS	205401_at		207040_s_at	11.1108	ST13	207040_s_at		209013_x_at	9.12772	TRIO	209013_x_at
206389_s_at	7.52256	PDE3A	206389_s_at		207099_s_at	5.75046	CHM	207099_s_at		209024_s_at	10.022	SYNCRIP	209024_s_at
206506_s_at	6.59942	SUPT3H	206506_s_at		207234_at	4.95823	RFX3	207234_at		209025_s_at	8.79675	SYNCRIP	209025_s_at
206767_at	6.97947	RBMS3	206767_at		207387_s_at	4.60428	GK	207387_s_at		209090_s_at	8.12911	SH3GLB1	209090_s_at
206967_at	7.79299	CCNT1	206967_at		208055_s_at	6.58558	HERC4	208055_s_at		209091_s_at	9.54778	SH3GLB1	209091_s_at
207108_s_at	7.9114	NIPBL	207108_s_at		208089_s_at	5.7247	TDRD3	208089_s_at		209654_at	9.23893	KIAA0947	209654_at
207332_s_at	11.4605	TFRC	207332_s_at		208666_s_at	7.6188	ST13	208666_s_at		209675_s_at	8.22257	HNRNPUL1	209675_s_at
207379_at	7.87858	EDIL3	207379_at		208667_s_at	9.42653	ST13	208667_s_at		209676_at	6.38939	TFPI	209676_at
207941_s_at	9.08742	RBM39	207941_s_at		208694_at	8.65426	PRKDC	208694_at		209945_s_at	7.58604	GSK3B	209945_s_at
208613_s_at	9.42597	FLNB	208613_s_at		208699_x_at	12.1353	TKT	208699_x_at		210101_x_at	9.65935	SH3GLB1	210101_x_at
208614_s_at	9.8512	FLNB	208614_s_at		208700_s_at	11.9567	TKT	208700_s_at		210235_s_at	7.2802	PPFIA1	210235_s_at
208691_at	11.534	TFRC	208691_at		208835_s_at	8.80757	LUC7L3	208835_s_at		210664_s_at	9.04503	TFPI	210664_s_at
208720_s_at	9.65151	RBM39	208720_s_at		208930_s_at	7.72563	ILF3	208930_s_at		210665_at	6.91972	TFPI	210665_at
208816_x_at	10.8526	ANXA2	208816_x_at		208931_s_at	8.99771	ILF3	208931_s_at		210836_x_at	5.82176	MAD1L1	210836_x_at
208852_s_at	10.4071	CANX	208852_s_at		208987_s_at	8.71869	KDM2A	208987_s_at		210837_s_at	5.2259	PDE4D	210837_s_at
208853_s_at	10.2077	CANX	208853_s_at		208988_at	6.52822	KDM2A	208988_at		211208_s_at	8.26075	CASK	211208_s_at
208974_x_at	11.214	KPNB1	208974_x_at		208989_s_at	7.95003	KDM2A	208989_s_at		211501_s_at	9.48758	EIF3S9	211501_s_at
208975_s_at	9.04792	KPNB1	208975_s_at		209186_at	11.2724	ATP2A2	209186_at		211501_s_at	9.48758	EIF3B	211501_s_at
209008_x_at	11.7811	KRT8	209008_x_at		209330_s_at	9.4701	HNRNPD	209330_s_at		211507_s_at	6.20132	MTMR3	211507_s_at
209141_at	9.12559	UBE2G1	209141_at		209650_s_at	7.60396	TBC1D22A	209650_s_at		211840_s_at	6.37983	PDE4D	211840_s_at
209142_s_at	8.74484	UBE2G1	209142_s_at		209669_s_at	10.6087	SERBP1	209669_s_at		212232_at	8.16256	FNBP4	212232_at
209214_s_at	8.99634	EWSR1	209214_s_at		210273_at	6.74939	PCDH7	210273_at		212296_at	10.6608	PSMD14	212296_at
209251_x_at	13.6649	TUBA1C	209251_x_at		210317_s_at	10.5942	YWHAE	210317_s_at		212426_s_at	10.1753	YWHAQ	212426_s_at
209344_at	10.1827	TPM4	209344_at		210466_s_at	10.829	SERBP1	210466_s_at		212480_at	7.5296	SPECC1L	212480_at
209661_at	7.94643	KIFC3	209661_at		210543_s_at	8.99997	PRKDC	210543_s_at		212714_at	8.66509	LARP4	212714_at
210011_s_at	8.95876	EWSR1	210011_s_at		210706_s_at	8.04712	RNF24	210706_s_at		212748_at	7.66741	MKL1	212748_at
210012_s_at	4.11881	EWSR1	210012_s_at		210996_s_at	11.526	YWHAE	210996_s_at		213110_s_at	8.71856	COL4A5	213110_s_at
210094_s_at	7.32808	PARD3	210094_s_at		211375_s_at	9.08483	ILF3	211375_s_at		213213_at	6.73441	DIDO1	213213_at
210150_s_at	9.17863	LAMA5	210150_s_at		211615_s_at	8.92549	LRPPRC	211615_s_at		213213_at	6.73441	DIDO1	213213_at
210427_x_at	13.3437	ANXA2	210427_x_at		211971_s_at	9.68755	LRPPRC	211971_s_at		213243_at	6.32078	VPS13B	213243_at
210621_s_at	7.09813	RASA1	210621_s_at		212186_at	9.40789	ACACA	212186_at		213258_at	8.52737	TFPI	213258_at
210662_at	3.97227	KYNU	210662_at		212529_at	7.72283	LSM12	212529_at		213298_at	7.961	NFIC	213298_at
210663_s_at	10.0137	KYNU	210663_s_at		212532_s_at	9.33985	LSM12	212532_s_at		213299_at	4.74574	ZBTB7A	213299_at
210966_x_at	9.83507	LARP1	210966_x_at		212563_at	9.32704	BOP1	212563_at		213303_x_at	3.84795	ZBTB7A	213303_x_at
211323_s_at	7.14494	ITPR1	211323_s_at		212599_at	6.88787	AUTS2	212599_at		213404_s_at	9.46284	RHEB	213404_s_at
211631_x_at	8.96722	B4GALT1	211631_x_at		212763_at	6.68111	CAMSAP1L1	212763_at		213699_s_at	11.8831	YWHAQ	213699_s_at
211750_x_at	13.6427	TUBA1C	211750_x_at		212765_at	9.07443	CAMSAP1L1	212765_at		214155_s_at	5.69187	LARP4	214155_s_at
211937_at	10.162	EIF4B	211937_at		213370_s_at	7.36406	SFMBT1	213370_s_at		215092_s_at	5.15051	NFAT5	215092_s_at
211938_at	10.3381	EIF4B	211938_at		214028_x_at	5.54429	TDRD3	214028_x_at		215292_s_at	7.23267	MKL1	215292_s_at
212086_x_at	10.5067	LMNA	212086_x_at		214681_at	6.41493	GK	214681_at		215354_s_at	6.60055	PELP1	215354_s_at
212089_at	8.88199	LMNA	212089_at		214787_at	4.88248	DENND4A	214787_at		215913_s_at	7.32651	GULP1	215913_s_at
212137_at	10.5148	LARP1	212137_at		215220_s_at	4.63436	TPR	215220_s_at		216222_s_at	7.50109	MYO10	216222_s_at
212193_s_at	9.49861	LARP1	212193_s_at		215530_at	6.32778	FANCA	215530_at		216971_s_at	8.64488	PLEC1	216971_s_at
212469_at	8.18124	NIPBL	212469_at		215606_s_at	7.8623	ERC1	215606_s_at		217173_s_at	7.22661	LDLR	217173_s_at
212481_s_at	10.2064	TPM4	212481_s_at		215966_x_at	4.52531	GK	215966_x_at		217803_at	10.832	GOLPH3	217803_at
212483_at	7.25819	NIPBL	212483_at		215977_x_at	6.5251	GK	215977_x_at		217820_s_at	9.52979	ENAH	217820_s_at
212626_x_at	10.6177	HNRNPC	212626_x_at		216316_x_at	6.43327	GK	216316_x_at		217908_s_at	7.76811	IQWD1	217908_s_at
212639_x_at	13.3892	TUBA1C	212639_x_at		216397_s_at	8.23326	BOP1	216397_s_at		218269_at	9.88085	RNASEN	218269_at
212691_at	9.73427	NUP188	212691_at		217167_x_at	6.3022	GK	217167_x_at		218325_s_at	7.20205	DIDO1	218325_s_at
212710_at	8.13491	CAMSAP1	212710_at		217196_s_at	7.90676	CAMSAP1L1	217196_s_at		218443_s_at	7.89726	DAZAP1	218443_s_at
212711_at	7.91481	CAMSAP1	212711_at		217724_at	11.3465	SERBP1	217724_at		218578_at	7.6446	CDC73	218578_at
212712_at	8.27303	CAMSAP1	212712_at		217725_x_at	10.3456	SERBP1	217725_x_at		219024_at	8.0356	PLEKHA1	219024_at
212844_at	7.42624	KIAA0179	212844_at		217804_s_at	8.64021	ILF3	217804_s_at		219186_at	6.62733	ZBTB7A	219186_at
212844_at	7.42624	RRP1B	212844_at		217805_at	8.24331	ILF3	217805_at		219644_at	5.93823	CCDC41	219644_at
212846_at	9.5682	KIAA0179	212846_at		218409_s_at	8.20238	DNAJC1	218409_s_at		219886_at	4.35615	CEP97	219886_at
212846_at	9.5682	RRP1B	212846_at		218766_s_at	7.19045	WARS2	218766_s_at		219918_s_at	9.77896	ASPM	219918_s_at
213387_at	5.63212	ATAD2B	213387_at		219084_at	7.11443	NSD1	219084_at		220400_at	4.85623	VPS13B	220400_at
213503_x_at	13.3819	ANXA2	213503_x_at		219169_s_at	6.87266	TFB1M	219169_s_at		220557_s_at	6.15642	PACS1	220557_s_at
213507_s_at	11.8895	KPNB1	213507_s_at		219445_at	8.15232	GLTSCR1	219445_at		221548_s_at	7.95232	ILKAP	221548_s_at
213564_x_at	12.3935	LDHB	213564_x_at		220044_x_at	8.53189	LUC7L3	220044_x_at		221737_at	6.85322	GNA12	221737_at
213573_at	9.44653	KPNB1	213573_at		220564_at	4.05335	C10orf59	220564_at
213574_s_at	10.4382	KPNB1	213574_s_at		221480_at	6.33389	HNRNPD	221480_at
213646_x_at	13.7125	TUBA1C	213646_x_at		221481_x_at	11.1173	HNRNPD	221481_x_at
213746_s_at	10.5357	FLNA	213746_s_at		33778_at	8.43751	TBC1D22A	33778_at
213803_at	9.20263	KPNB1	213803_at		35265_at	8.60342	FXR2	35265_at
214649_s_at	8.13366	MTMR2	214649_s_at
214737_x_at	10.7435	HNRNPC	214737_x_at
214752_x_at	11.4789	FLNA	214752_x_at
216307_at	3.60505	DGKB	216307_at
216627_s_at	8.53322	B4GALT1	216627_s_at
216944_s_at	6.10353	ITPR1	216944_s_at
217027_x_at	7.22546	KPNB1	217027_x_at
217356_s_at	11.6862	PGK1	217356_s_at
217388_s_at	10.4797	KYNU	217388_s_at
217601_at	7.16043	NUP188	217601_at
217894_at	6.63401	KCTD3	217894_at
220092_s_at	7.8569	ANTXR1	220092_s_at
220409_at	4.77201	CAMSAP1	220409_at
220410_s_at	4.85506	CAMSAP1	220410_s_at
221088_s_at	4.68351	PPP1R9A	221088_s_at
221280_s_at	6.33483	PARD3	221280_s_at
221308_at	5.70041	FRS2	221308_at
221526_x_at	7.81238	PARD3	221526_x_at
221527_s_at	6.51393	PARD3	221527_s_at
32402_s_at	7.067	SYMPK	32402_s_at

## Sheet: for_plot
LRR		SRR		LRI				10.534	LRR
10.534	LRR	10.496	SRR	11.5139	LRI			11.6029	LRR
11.6029	LRR	10.248	SRR	11.6102	LRI			10.7916	LRR
10.7916	LRR	11.7995	SRR	8.97153	LRI			11.9559	LRR
11.9559	LRR	10.1595	SRR	9.06823	LRI			9.87805	LRR
9.87805	LRR	11.1091	SRR	5.8761	LRI			10.9752	LRR
10.9752	LRR	10.332	SRR	10.9859	LRI			10.9752	LRR
10.9752	LRR	10.6045	SRR	9.21566	LRI			9.71314	LRR
9.71314	LRR	9.93574	SRR	9.01724	LRI			9.71314	LRR
9.71314	LRR	9.76692	SRR	7.22025	LRI			11.675	LRR
11.675	LRR	10.6275	SRR	10.1515	LRI			11.3413	LRR
11.3413	LRR	10.0435	SRR	7.56038	LRI			10.7318	LRR
10.7318	LRR	10.5348	SRR	8.65474	LRI			4.53869	LRR
4.53869	LRR	10.8247	SRR	6.86077	LRI			10.8841	LRR
10.8841	LRR	11.7637	SRR	8.30986	LRI			12.5978	LRR
12.5978	LRR	9.94078	SRR	7.68844	LRI			7.48784	LRR
7.48784	LRR	11.7357	SRR	6.26764	LRI			8.48847	LRR
8.48847	LRR	9.72883	SRR	8.59288	LRI			9.12198	LRR
9.12198	LRR	9.81783	SRR	9.20473	LRI			10.0933	LRR
10.0933	LRR	10.0583	SRR	10.5735	LRI			12.873	LRR
12.873	LRR	9.41554	SRR	7.21615	LRI			13.3999	LRR
13.3999	LRR	9.17927	SRR	8.39747	LRI			9.66739	LRR
9.66739	LRR	7.04773	SRR	10.3876	LRI			7.1679	LRR
7.1679	LRR	8.06042	SRR	8.94384	LRI			7.66181	LRR
7.66181	LRR	9.39431	SRR	10.9761	LRI			6.55264	LRR
6.55264	LRR	9.81381	SRR	10.9761	LRI			6.62763	LRR
6.62763	LRR	9.79658	SRR	8.12743	LRI			8.93894	LRR
8.93894	LRR	12.6877	SRR	11.6466	LRI			9.42275	LRR
9.42275	LRR	9.32792	SRR	5.11019	LRI			10.5058	LRR
10.5058	LRR	8.88051	SRR	6.71605	LRI			7.16236	LRR
7.16236	LRR	8.28078	SRR	8.21198	LRI			8.50277	LRR
8.50277	LRR	7.91735	SRR	7.54673	LRI			7.20441	LRR
7.20441	LRR	8.92977	SRR	8.81738	LRI			10.3478	LRR
10.3478	LRR	6.90169	SRR	7.35927	LRI			7.30921	LRR
7.30921	LRR	7.34018	SRR	5.97976	LRI			7.07092	LRR
7.07092	LRR	9.44483	SRR	8.68759	LRI			8.52828	LRR
8.52828	LRR	9.1021	SRR	7.26677	LRI			9.04344	LRR
9.04344	LRR	7.32332	SRR	7.11575	LRI			9.51724	LRR
9.51724	LRR	6.84182	SRR	6.16151	LRI			7.695	LRR
7.695	LRR	6.09948	SRR	9.04657	LRI			9.2353	LRR
9.2353	LRR	8.48214	SRR	10.9239	LRI			8.17749	LRR
8.17749	LRR	7.47039	SRR	10.9239	LRI			7.45908	LRR
7.45908	LRR	7.6452	SRR	9.03579	LRI			11.2199	LRR
11.2199	LRR	7.76879	SRR	10.4522	LRI			3.3421	LRR
3.3421	LRR	8.91971	SRR	10.795	LRI			7.57749	LRR
7.57749	LRR	7.82096	SRR	10.3806	LRI			9.83095	LRR
9.83095	LRR	5.85314	SRR	6.5998	LRI			10.2771	LRR
10.2771	LRR	8.28814	SRR	10.1405	LRI			7.05006	LRR
7.05006	LRR	6.78655	SRR	8.67225	LRI			9.22577	LRR
9.22577	LRR	11.1108	SRR	9.12772	LRI			7.52256	LRR
7.52256	LRR	5.75046	SRR	10.022	LRI			6.59942	LRR
6.59942	LRR	4.95823	SRR	8.79675	LRI			6.97947	LRR
6.97947	LRR	4.60428	SRR	8.12911	LRI			7.79299	LRR
7.79299	LRR	6.58558	SRR	9.54778	LRI			7.9114	LRR
7.9114	LRR	5.7247	SRR	9.23893	LRI			11.4605	LRR
11.4605	LRR	7.6188	SRR	8.22257	LRI			7.87858	LRR
7.87858	LRR	9.42653	SRR	6.38939	LRI			9.08742	LRR
9.08742	LRR	8.65426	SRR	7.58604	LRI			9.42597	LRR
9.42597	LRR	12.1353	SRR	9.65935	LRI			9.8512	LRR
9.8512	LRR	11.9567	SRR	7.2802	LRI			11.534	LRR
11.534	LRR	8.80757	SRR	9.04503	LRI			9.65151	LRR
9.65151	LRR	7.72563	SRR	6.91972	LRI			10.8526	LRR
10.8526	LRR	8.99771	SRR	5.82176	LRI			10.4071	LRR
10.4071	LRR	8.71869	SRR	5.2259	LRI			10.2077	LRR
10.2077	LRR	6.52822	SRR	8.26075	LRI			11.214	LRR
11.214	LRR	7.95003	SRR	9.48758	LRI			9.04792	LRR
9.04792	LRR	11.2724	SRR	9.48758	LRI			11.7811	LRR
11.7811	LRR	9.4701	SRR	6.20132	LRI			9.12559	LRR
9.12559	LRR	7.60396	SRR	6.37983	LRI			8.74484	LRR
8.74484	LRR	10.6087	SRR	8.16256	LRI			8.99634	LRR
8.99634	LRR	6.74939	SRR	10.6608	LRI			13.6649	LRR
13.6649	LRR	10.5942	SRR	10.1753	LRI			10.1827	LRR
10.1827	LRR	10.829	SRR	7.5296	LRI			7.94643	LRR
7.94643	LRR	8.99997	SRR	8.66509	LRI			8.95876	LRR
8.95876	LRR	8.04712	SRR	7.66741	LRI			4.11881	LRR
4.11881	LRR	11.526	SRR	8.71856	LRI			7.32808	LRR
7.32808	LRR	9.08483	SRR	6.73441	LRI			9.17863	LRR
9.17863	LRR	8.92549	SRR	6.73441	LRI			13.3437	LRR
13.3437	LRR	9.68755	SRR	6.32078	LRI			7.09813	LRR
7.09813	LRR	9.40789	SRR	8.52737	LRI			3.97227	LRR
3.97227	LRR	7.72283	SRR	7.961	LRI			10.0137	LRR
10.0137	LRR	9.33985	SRR	4.74574	LRI			9.83507	LRR
9.83507	LRR	9.32704	SRR	3.84795	LRI			7.14494	LRR
7.14494	LRR	6.88787	SRR	9.46284	LRI			8.96722	LRR
8.96722	LRR	6.68111	SRR	11.8831	LRI			13.6427	LRR
13.6427	LRR	9.07443	SRR	5.69187	LRI			10.162	LRR
10.162	LRR	7.36406	SRR	5.15051	LRI			10.3381	LRR
10.3381	LRR	5.54429	SRR	7.23267	LRI			10.5067	LRR
10.5067	LRR	6.41493	SRR	6.60055	LRI			8.88199	LRR
8.88199	LRR	4.88248	SRR	7.32651	LRI			10.5148	LRR
10.5148	LRR	4.63436	SRR	7.50109	LRI			9.49861	LRR
9.49861	LRR	6.32778	SRR	8.64488	LRI			8.18124	LRR
8.18124	LRR	7.8623	SRR	7.22661	LRI			10.2064	LRR
10.2064	LRR	4.52531	SRR	10.832	LRI			7.25819	LRR
7.25819	LRR	6.5251	SRR	9.52979	LRI			10.6177	LRR
10.6177	LRR	6.43327	SRR	7.76811	LRI			13.3892	LRR
13.3892	LRR	8.23326	SRR	9.88085	LRI			9.73427	LRR
9.73427	LRR	6.3022	SRR	7.20205	LRI			8.13491	LRR
8.13491	LRR	7.90676	SRR	7.89726	LRI			7.91481	LRR
7.91481	LRR	11.3465	SRR	7.6446	LRI			8.27303	LRR
8.27303	LRR	10.3456	SRR	8.0356	LRI			7.42624	LRR
7.42624	LRR	8.64021	SRR	6.62733	LRI			7.42624	LRR
7.42624	LRR	8.24331	SRR	5.93823	LRI			9.5682	LRR
9.5682	LRR	8.20238	SRR	4.35615	LRI			9.5682	LRR
9.5682	LRR	7.19045	SRR	9.77896	LRI			5.63212	LRR
5.63212	LRR	7.11443	SRR	4.85623	LRI			13.3819	LRR
13.3819	LRR	6.87266	SRR	6.15642	LRI			11.8895	LRR
11.8895	LRR	8.15232	SRR	7.95232	LRI			12.3935	LRR
12.3935	LRR	8.53189	SRR	6.85322	LRI			9.44653	LRR
9.44653	LRR	4.05335	SRR					10.4382	LRR
10.4382	LRR	6.33389	SRR					13.7125	LRR
13.7125	LRR	11.1173	SRR					10.5357	LRR
10.5357	LRR	8.43751	SRR					9.20263	LRR
9.20263	LRR	8.60342	SRR					8.13366	LRR
8.13366	LRR							10.7435	LRR
10.7435	LRR							11.4789	LRR
11.4789	LRR							3.60505	LRR
3.60505	LRR							8.53322	LRR
8.53322	LRR							6.10353	LRR
6.10353	LRR							7.22546	LRR
7.22546	LRR							11.6862	LRR
11.6862	LRR							10.4797	LRR
10.4797	LRR							7.16043	LRR
7.16043	LRR							6.63401	LRR
6.63401	LRR							7.8569	LRR
7.8569	LRR							4.77201	LRR
4.77201	LRR							4.85506	LRR
4.85506	LRR							4.68351	LRR
4.68351	LRR							6.33483	LRR
6.33483	LRR							5.70041	LRR
5.70041	LRR							7.81238	LRR
7.81238	LRR							6.51393	LRR
6.51393	LRR							7.067	LRR
7.067	LRR							10.496	SRR
								10.248	SRR
								11.7995	SRR
								10.1595	SRR
								11.1091	SRR
								10.332	SRR
								10.6045	SRR
								9.93574	SRR
								9.76692	SRR
								10.6275	SRR
								10.0435	SRR
								10.5348	SRR
								10.8247	SRR
								11.7637	SRR
								9.94078	SRR
								11.7357	SRR
								9.72883	SRR
								9.81783	SRR
								10.0583	SRR
								9.41554	SRR
								9.17927	SRR
								7.04773	SRR
								8.06042	SRR
								9.39431	SRR
								9.81381	SRR
								9.79658	SRR
								12.6877	SRR
								9.32792	SRR
								8.88051	SRR
								8.28078	SRR
								7.91735	SRR
								8.92977	SRR
								6.90169	SRR
								7.34018	SRR
								9.44483	SRR
								9.1021	SRR
								7.32332	SRR
								6.84182	SRR
								6.09948	SRR
								8.48214	SRR
								7.47039	SRR
								7.6452	SRR
								7.76879	SRR
								8.91971	SRR
								7.82096	SRR
								5.85314	SRR
								8.28814	SRR
								6.78655	SRR
								11.1108	SRR
								5.75046	SRR
								4.95823	SRR
								4.60428	SRR
								6.58558	SRR
								5.7247	SRR
								7.6188	SRR
								9.42653	SRR
								8.65426	SRR
								12.1353	SRR
								11.9567	SRR
								8.80757	SRR
								7.72563	SRR
								8.99771	SRR
								8.71869	SRR
								6.52822	SRR
								7.95003	SRR
								11.2724	SRR
								9.4701	SRR
								7.60396	SRR
								10.6087	SRR
								6.74939	SRR
								10.5942	SRR
								10.829	SRR
								8.99997	SRR
								8.04712	SRR
								11.526	SRR
								9.08483	SRR
								8.92549	SRR
								9.68755	SRR
								9.40789	SRR
								7.72283	SRR
								9.33985	SRR
								9.32704	SRR
								6.88787	SRR
								6.68111	SRR
								9.07443	SRR
								7.36406	SRR
								5.54429	SRR
								6.41493	SRR
								4.88248	SRR
								4.63436	SRR
								6.32778	SRR
								7.8623	SRR
								4.52531	SRR
								6.5251	SRR
								6.43327	SRR
								8.23326	SRR
								6.3022	SRR
								7.90676	SRR
								11.3465	SRR
								10.3456	SRR
								8.64021	SRR
								8.24331	SRR
								8.20238	SRR
								7.19045	SRR
								7.11443	SRR
								6.87266	SRR
								8.15232	SRR
								8.53189	SRR
								4.05335	SRR
								6.33389	SRR
								11.1173	SRR
								8.43751	SRR
								8.60342	SRR
								11.5139	LRI
								11.6102	LRI
								8.97153	LRI
								9.06823	LRI
								5.8761	LRI
								10.9859	LRI
								9.21566	LRI
								9.01724	LRI
								7.22025	LRI
								10.1515	LRI
								7.56038	LRI
								8.65474	LRI
								6.86077	LRI
								8.30986	LRI
								7.68844	LRI
								6.26764	LRI
								8.59288	LRI
								9.20473	LRI
								10.5735	LRI
								7.21615	LRI
								8.39747	LRI
								10.3876	LRI
								8.94384	LRI
								10.9761	LRI
								10.9761	LRI
								8.12743	LRI
								11.6466	LRI
								5.11019	LRI
								6.71605	LRI
								8.21198	LRI
								7.54673	LRI
								8.81738	LRI
								7.35927	LRI
								5.97976	LRI
								8.68759	LRI
								7.26677	LRI
								7.11575	LRI
								6.16151	LRI
								9.04657	LRI
								10.9239	LRI
								10.9239	LRI
								9.03579	LRI
								10.4522	LRI
								10.795	LRI
								10.3806	LRI
								6.5998	LRI
								10.1405	LRI
								8.67225	LRI
								9.12772	LRI
								10.022	LRI
								8.79675	LRI
								8.12911	LRI
								9.54778	LRI
								9.23893	LRI
								8.22257	LRI
								6.38939	LRI
								7.58604	LRI
								9.65935	LRI
								7.2802	LRI
								9.04503	LRI
								6.91972	LRI
								5.82176	LRI
								5.2259	LRI
								8.26075	LRI
								9.48758	LRI
								9.48758	LRI
								6.20132	LRI
								6.37983	LRI
								8.16256	LRI
								10.6608	LRI
								10.1753	LRI
								7.5296	LRI
								8.66509	LRI
								7.66741	LRI
								8.71856	LRI
								6.73441	LRI
								6.73441	LRI
								6.32078	LRI
								8.52737	LRI
								7.961	LRI
								4.74574	LRI
								3.84795	LRI
								9.46284	LRI
								11.8831	LRI
								5.69187	LRI
								5.15051	LRI
								7.23267	LRI
								6.60055	LRI
								7.32651	LRI
								7.50109	LRI
								8.64488	LRI
								7.22661	LRI
								10.832	LRI
								9.52979	LRI
								7.76811	LRI
								9.88085	LRI
								7.20205	LRI
								7.89726	LRI
								7.6446	LRI
								8.0356	LRI
								6.62733	LRI
								5.93823	LRI
								4.35615	LRI
								9.77896	LRI
								4.85623	LRI
								6.15642	LRI
								7.95232	LRI
								6.85322	LRI
