# Supplementary material for: A gene-rich, transcriptionally active environment and the pre-deposition of repressive marks are predictive of susceptibility to KRAB/KAP1-mediated silencing
Source: BMC Genomics. 2011 Jul 26;12:378. doi: 10.1186/1471-2164-12-378 (PMC3199781; doi:10.1186/1471-2164-12-378)
Supplement: Additional file 4 — Values from Receiver Operator Characteristic (ROC) curve analysis. [file 1471-2164-12-378-S4.XLS]

## Sheet: ROC_integrant_gene_analysis
	LV-REP-HeLa	LV-NREP-HeLa		MLV-REP-HeLa	MLV-NREP-HeLa
dens.1M	0.766511	0.668053		0.725973	0.70383
dens.100k	0.734876	0.643318		0.651899	0.641069
dens.10k	0.606171	0.550935		0.542663	0.534319
high.ex.1M	0.755157	0.654547		0.687295	0.658703
high.ex.100k	0.672214	0.576957		0.580872	0.561433
high.ex.10k	0.573583	0.529626		0.528364	0.512514
low.ex.1M	0.778471	0.678687		0.729255	0.705347
low.ex.100k	0.74909	0.645635		0.642288	0.63083
low.ex.10k	0.603484	0.54741		0.540788	0.525028
Start/end	0.519251	0.540624		0.444993	0.502655
start.dist	0.461936	0.540474		0.431617	0.486292
gene.width	0.202513	0.312735		0.275748	0.335586
gc10000kb	0.720055	0.632684		0.692921	0.665529
gc1000kb	0.765817	0.653676		0.736287	0.720516
gc100kb	0.743976	0.609989		0.755743	0.721274
gc10kb	0.6749	0.541667		0.758322	0.723739
gc 1kb	0.557029	0.484989		0.705813	0.663443
gc 0.1kb	0.49272	0.456967		0.580872	0.559348
cpg.dens.1M	0.780985	0.666073		0.733474	0.709708
cpg.dens.100k	0.781938	0.651854		0.69925	0.667425
cpg.dens.10k	0.633472	0.511585		0.662682	0.585703
dnaseI.1M	0.786965	0.685876		0.761369	0.735874
dnaseI.100k	0.799012	0.686193		0.746367	0.74251
dnaseI.10k	0.701335	0.577986		0.732068	0.661926

## Sheet: ROC_group_gene_analysis
	1)Long Range repression	2)limited repression	3)non-repressive
dens.1M	0.737089	0.733766	0.647917
dens.100k	0.622066	0.658009	0.622917
dens.10k	0.5	0.5	0.472917
high.ex.1M	0.7277	0.694805	0.697917
high.ex.100k	0.650235	0.660173	0.595833
high.ex.10k	0.497653	0.497835	0.49375
low.ex.1M	0.79108	0.731602	0.677083
low.ex.100k	0.657277	0.681818	0.6375
low.ex.10k	0.502347	0.5	0.4875
Start/end	0.286385	0.168831	0.1
start.dist	0.466667	0.475694	0.436508
gene.width	0.319249	0.333333	0.35
gc10000kb	0.694836	0.670996	0.575
gc1000kb	0.661972	0.718615	0.6375
gc100kb	0.685446	0.666667	0.620833
gc10kb	0.816901	0.74026	0.7625
gc 1kb	0.934272	0.943723	0.904167
gc 0.1kb	0.953052	0.95671	0.9
cpg.dens.1M	0.699531	0.701299	0.65625
cpg.dens.100k	0.78169	0.792208	0.770833
cpg.dens.10k	0.889671	0.906926	0.885417
dnaseI.1M	0.765258	0.725108	0.633333
dnaseI.100k	0.779343	0.818182	0.729167
dnaseI.10k	0.828638	0.857143	0.847917

## Sheet: ROC_group_histone_modification_
	1)Long Range repression	2)limited repression	3)non-repressive
H3K27ac.1Mb	0.793427	0.766234	0.683333
H3K27ac.100kb	0.866197	0.792208	0.720833
H3K27ac.10kb	0.931925	0.909091	0.875
H3K27ac.1kb	0.924883	0.922078	0.88125
H2BK5me1.1Mb	0.7277	0.753247	0.675
H2BK5me1.100kb	0.755869	0.761905	0.704167
H2BK5me1.10kb	0.71831	0.683983	0.63125
H2BK5me1.1kb	0.525822	0.461039	0.441667
H3K4me1.1Mb	0.798122	0.748918	0.695833
H3K4me1.100kb	0.85446	0.857143	0.7625
H3K4me1.10kb	0.938967	0.91342	0.8625
H3K4me1.1kb	0.589202	0.515152	0.5375
H3K4me3p.1Mb	0.788732	0.770563	0.675
H3K4me3p.100kb	0.892019	0.857143	0.775
H3K4me3p.10kb	0.962441	0.982684	0.960417
H3K4me3p.1kb	0.983568	0.974026	0.966667
H3K36me3b.1Mb	0.821596	0.792208	0.7
H3K36me3b.100kb	0.840376	0.824675	0.716667
H3K36me3b.10kb	0.786385	0.746753	0.65625
H3K36me3b.1kb	0.532864	0.474026	0.477083
H4K20me1.1Mb	0.793427	0.787879	0.691667
H4K20me1.100kb	0.840376	0.839827	0.722917
H4K20me1.10kb	0.779343	0.798701	0.704167
H4K20me1.1kb	0.546948	0.478355	0.470833
	1)Long Range repression	2)limited repression	3)non-repressive
H3K9me2.1Mb	0.539906	0.458874	0.516667
H3K9me2.100kb	0.406103	0.350649	0.441667
H3K9me2.10kb	0.370892	0.309524	0.410417
H3K9me2.1kb	0.28169	0.209957	0.197917
H3K9me3.1Mb	0.549296	0.510823	0.53125
H3K9me3.100kb	0.483568	0.417749	0.483333
H3K9me3.10kb	0.392019	0.341991	0.414583
H3K9me3.1kb	0.375587	0.25974	0.260417
H3K27me3.1Mb	0.392019	0.290043	0.3875
H3K27me3.100kb	0.260563	0.257576	0.308333
H3K27me3.10kb	0.269953	0.329004	0.327083
H3K27me3.1kb	0.316901	0.359307	0.335417
H4K20me3.1Mb	0.71831	0.705628	0.645833
H4K20me3.100kb	0.673709	0.593074	0.558333
H4K20me3.10kb	0.673709	0.593074	0.558333
H4K20me3.1kb	0.659624	0.519481	0.51875
