# Supplementary material for: A gene-rich, transcriptionally active environment and the pre-deposition of repressive marks are predictive of susceptibility to KRAB/KAP1-mediated silencing
Source: BMC Genomics. 2011 Jul 26;12:378. doi: 10.1186/1471-2164-12-378 (PMC3199781; doi:10.1186/1471-2164-12-378)
Supplement: Additional file 8 — List of known and putative KRAB-ZFP genes included in the analysis. [file 1471-2164-12-378-S8.XLS]

## Sheet: Sheet1
List of known and putative KRAB-ZFP genes included in the analysis
chr1	23558528	23568944	-
chr1	33710819	33734582	+
chr1	40688366	40701975	+
chr1	40715474	40734602	+
chr1	40769820	40786423	+
chr1	50080391	50084659	+
chr1	165075348	165090334	+
chr1	225817867	225910753	+
chr1	225951214	225961014	-
chr1	245175472	245237981	-
chr1	245266710	245308692	-
chr1	245328029	245334251	-
chr1	245385814	245401941	-
chr1	245530246	245561668	-
chr10	38131786	38186492	-
chr10	38278801	38305561	-
chr10	38339578	38393051	+
chr10	38423281	38452282	+
chr10	42404561	42454049	-
chr10	43252295	43297133	+
chr10	43421861	43433357	+
chr11	3336584	3356991	-
chr11	6904230	6962045	+
chr11	6977125	6998162	-
chr11	71202739	71210242	-
chr11	123100207	123117573	-
chr12	8167826	8223909	+
chr12	47020178	47030821	-
chr12	132008115	132042965	-
chr12	132073129	132099226	+
chr12	132124239	132146259	+
chr12	132167110	132194333	+
chr12	132206974	132208490	-
chr12	132217286	132246120	+
chr12	132268068	132289534	+
chr13	17939989	17957578	-
chr16	3102564	3110517	+
chr16	3125140	3132805	+
chr16	3273488	3281456	+
chr16	3295487	3308575	+
chr16	3372087	3391026	-
chr16	3426107	3433498	-
chr16	4740816	4757167	-
chr16	25154827	25176343	-
chr16	30449189	30453740	-
chr16	30472586	30477175	-
chr16	30008266	30504511	-
chr16	30522203	30529192	-
chr16	31632096	31680386	+
chr16	31792627	31836123	+
chr16	67130715	67158539	+
chr16	70039001	70053651	-
chr16	70065477	70080755	-
chr16	73739922	73763630	+
chr16	87811612	87822471	+
chr17	8212680	8220754	-
chr17	11821487	11841414	-
chr17	15543780	15588817	+
chr17	16395426	16413245	-
chr17	16464785	16497883	-
chr18	14094724	14122429	-
chr18	15244415	15262072	+
chr19	2770872	2787733	+
chr19	2792473	2808682	+
chr19	2818333	2829501	+
chr19	2847754	2895931	-
chr19	2851896	2869465	+
chr19	7020471	7038979	+
chr19	8781382	8794565	-
chr19	9112073	9135089	+
chr19	9265951	9276795	-
chr19	9295855	9315519	+
chr19	9334696	9353864	+
chr19	9384272	9407234	-
chr19	9438009	9470279	-
chr19	9499683	9510303	-
chr19	9580140	9592899	-
chr19	9620363	9646734	-
chr19	9729151	9740410	-
chr19	11569327	11590974	+
chr19	11693081	11710760	-
chr19	11786107	11807016	+
chr19	11837844	11841305	+
chr19	11859670	11886130	+
chr19	11896900	11922577	+
chr19	11936869	11952196	+
chr19	11986532	12007525	-
chr19	12103803	12112140	-
chr19	12134919	12161063	+
chr19	12196503	12266637	-
chr19	12289306	12305534	-
chr19	12321185	12337475	-
chr19	12401521	12412832	-
chr19	12435743	12456632	-
chr19	12497536	12523327	-
chr19	12547646	12582595	-
chr19	12582753	12601647	+
chr19	14661870	14692772	+
chr19	19640605	19652412	+
chr19	19682282	19704921	-
chr19	19766361	19793541	-
chr19	19837714	19865292	+
chr19	19872755	19907860	+
chr19	19976227	20011277	-
chr19	20049803	20089948	+
chr19	20103703	20210261	-
chr19	20139023	20169892	+
chr19	20594586	20636246	-
chr19	20897922	20925341	+
chr19	20995337	21033493	+
chr19	21056811	21099719	+
chr19	21116728	21160645	+
chr19	21265803	21304052	-
chr19	21333572	21353944	+
chr19	21371771	21402124	+
chr19	21480277	21512919	+
chr19	21697408	21742170	-
chr19	21779594	21826670	-
chr19	21940737	21985561	-
chr19	22027106	22064084	+
chr19	22153743	22171593	-
chr19	22261092	22661215	+
chr19	22365739	22396988	-
chr19	22732295	22744614	-
chr19	23091617	23124603	+
chr19	23197360	23206938	-
chr19	23332341	23370109	-
chr19	23466483	23480650	-
chr19	23627548	23661857	-
chr19	23713837	23733533	-
chr19	23889552	23910101	+
chr19	24061816	24104483	+
chr19	39865513	39867982	+
chr19	39916933	39925612	+
chr19	39940819	39962225	-
chr19	40139098	40146793	-
chr19	41365028	41397826	-
chr19	41519002	41561918	-
chr19	41574701	41601398	-
chr19	41630424	41672183	-
chr19	41727140	41756030	-
chr19	41788061	41811584	+
chr19	41820123	41849579	-
chr19	41872142	41904063	+
chr19	41931454	41955556	-
chr19	42000176	42021124	-
chr19	42074093	42099030	-
chr19	42099074	42134290	+
chr19	42261177	42313052	+
chr19	42289479	42355468	-
chr19	42367509	42393293	-
chr19	42401022	42426663	+
chr19	42517420	42547195	+
chr19	42553899	42575806	+
chr19	42593902	42650179	-
chr19	42651822	42668082	+
chr19	42714126	42726073	+
chr19	42745134	42777531	-
chr19	42777622	42796834	+
chr19	42815229	42838153	-
chr19	42879116	42902531	-
chr19	42921043	42999780	-
chr19	45194869	45229812	+
chr19	45227212	45253952	-
chr19	45270604	45288685	-
chr19	49011742	49044890	+
chr19	49068359	49076134	-
chr19	49108623	49131251	-
chr19	49147237	49163701	+
chr19	49180195	49194317	+
chr19	49195236	49209912	+
chr19	49207513	49229100	+
chr19	49251170	49263270	+
chr19	49263313	49285605	+
chr19	49290337	49304317	+
chr19	49304722	49329095	+
chr19	49344688	49354329	+
chr19	49354190	49373676	+
chr19	49408524	49433260	+
chr19	49446158	49471308	+
chr19	49482440	49505441	-
chr19	49522546	49552696	-
chr19	49578319	49597595	-
chr19	49622266	49644505	-
chr19	49671701	49696395	-
chr19	53466466	53482675	+
chr19	55221024	55243841	+
chr19	56766343	56784805	+
chr19	57066367	57083009	-
chr19	57084301	57100059	-
chr19	57122541	57140817	+
chr19	57159406	57181891	-
chr19	57186400	57203275	-
chr19	57208202	57223429	-
chr19	57228173	57243918	-
chr19	57309466	57335003	-
chr19	57349937	57366708	-
chr19	57476474	57487788	+
chr19	57492237	57520975	+
chr19	57531373	57562178	+
chr19	57555284	57569777	+
chr19	57592933	57647004	+
chr19	57765340	57779861	+
chr19	57814002	57814740	-
chr19	57899284	57924947	-
chr19	58002989	58003487	-
chr19	58033598	58119222	-
chr19	58071237	58157833	-
chr19	58144446	58157926	-
chr19	58164865	58298499	-
chr19	58302945	58327960	-
chr19	58334460	58354096	-
chr19	58358364	58388431	-
chr19	58423389	58449938	-
chr19	58532187	58541438	+
chr19	58565733	58576124	+
chr19	58590214	58607074	+
chr19	58644449	58645397	+
chr19	58662812	58698762	+
chr19	58715989	58775335	+
chr19	61586460	61596705	-
chr19	61607530	61628212	+
chr19	61643020	61680555	-
chr19	61711024	61732082	+
chr19	61742129	61759981	+
chr19	61770707	61786073	+
chr19	61977742	62043887	-
chr19	62337276	62348382	-
chr19	62394681	62426024	+
chr19	62483665	62497248	+
chr19	62523689	62533956	+
chr19	62554487	62563078	+
chr19	62566703	62582735	+
chr19	62581948	62604597	+
chr19	62614341	62625119	+
chr19	62638505	62649003	+
chr19	62672767	62680750	-
chr19	62678800	62697860	+
chr19	62703121	62716248	+
chr19	62730505	62743936	+
chr19	62745020	62763019	-
chr19	62774747	62782055	-
chr19	62787322	62795570	+
chr19	62803065	62811446	+
chr19	62824647	62845947	+
chr19	62885189	62892979	+
chr19	62900547	62912348	-
chr19	62922932	62930795	-
chr19	62950021	62961337	+
chr19	62972837	63003774	+
chr19	63010262	63018093	-
chr19	63053081	63068299	+
chr19	63076002	63092182	-
chr19	63108954	63119790	-
chr19	63125064	63138552	-
chr19	63144018	63150889	-
chr19	63180261	63206526	-
chr19	63262422	63272583	+
chr19	63287022	63301428	-
chr19	63386208	63416739	+
chr19	63431882	63466822	+
chr19	63482130	63499066	+
chr19	63611875	63648682	+
chr19	63635994	63643401	-
chr19	63654778	63661011	+
chr19	63670275	63676577	+
chr19	63679607	63684403	+
chr2	95177127	95188990	-
chr2	95194910	95213792	+
chr20	2410463	2453165	-
chr20	18217121	18245640	+
chr20	25602851	25625469	-
chr20	44546507	44547140	+
chr20	44563116	44575605	-
chr21	13390521	13407341	-
chr22	19078418	19092752	+
chr3	32005624	32007186	+
chr3	40522534	40534042	+
chr3	40541373	40556047	+
chr3	42922406	42933958	+
chr3	42952856	42959283	+
chr3	44456266	44472885	-
chr3	44571717	44599975	+
chr3	44630802	44664967	+
chr3	48257600	48287481	+
chr3	75863898	75917360	-
chr4	43227	77340	+
chr4	321622	359047	+
chr4	8994024	8999829	-
chr5	23543481	23564463	+
chr5	150254157	150264735	-
chr5	150290297	150302511	-
chr5	178071137	178090309	-
chr5	178219560	178244614	+
chr5	178300830	178326040	+
chr5	178324702	178354730	-
chr5	178420022	178443029	+
chr6	27526506	27548858	-
chr6	28217695	28233215	+
chr6	28320388	28328023	-
chr6	28357328	28378305	+
chr6	28425738	28444527	+
chr6	29070573	29081016	-
chr6	29748239	29766468	-
chr7	4989875	5079378	+
chr7	6648566	6660767	+
chr7	6694589	6713091	-
chr7	55922643	55976959	+
chr7	57191270	57211513	-
chr7	57513831	57534142	+
chr7	63103389	63176275	+
chr7	63346931	63364735	+
chr7	63617701	63660923	-
chr7	64001055	64029390	+
chr7	64072265	64088849	-
chr7	64476203	64503432	+
chr7	74975006	74995330	-
chr7	98908451	98934680	+
chr7	98928806	98935840	-
chr7	98940209	98969380	+
chr7	98993981	99012008	+
chr7	99052507	99067966	+
chr7	99451155	99473339	+
chr7	99499787	99517299	-
chr7	148397637	148409232	-
chr7	148430813	148454311	-
chr7	148475751	148511052	+
chr7	148523487	148554260	+
chr7	148567675	148583619	+
chr7	148590195	148625325	+
chr7	148759394	148788986	-
chr7	148800820	148825727	-
chr7	148875178	148952776	-
chr7	149166442	149195498	+
chr8	172200	187342	+
chr8	7202886	7230490	-
chr8	7821269	7847345	+
chr8	12003090	12008076	+
chr8	12256314	12261275	+
chr8	144838610	144849542	+
chr8	145917104	145951775	-
chr8	145969307	145983529	-
chr8	145995065	146005333	+
chr8	146023707	146042367	+
chr8	146076625	146097620	-
chr9	35137398	35139181	-
chr9	40761402	40782112	-
chr9	41578823	41599544	-
chr9	94648173	94680111	-
chr9	96061399	96105106	+
chr9	98531217	98531690	+
chr9	98557968	98580159	-
chr9	98619094	98655175	-
chr9	103200976	103212763	+
chr9	113327260	113379945	+
chr9	114843995	114858817	-
chr9	129226482	129247471	+
chrX	46191673	46219018	+
chrX	46243490	46292356	-
chrX	47114943	47158042	+
chrX	47191352	47227289	-
chrX	47581245	47675904	+
chrX	47719195	47748321	-
chrX	47802547	47815739	-
chrX	47852032	47865017	+
chrX	47930600	47941143	-
chrX	47957054	48185976	+
chrX	48021100	48050609	-
chrX	48039829	48050619	-
chrX	48090807	48101086	-
chrX	48127912	48137729	+
chrX	48146468	48156288	-
chrX	52689836	52700675	-
chrX	52742671	52752974	-
chrX	52797033	52807342	+
chrX	134247386	134305623	-
chrX	152252807	152271578	+
chrX	152336975	152340151	+
