# Supplementary material for: A gene-rich, transcriptionally active environment and the pre-deposition of repressive marks are predictive of susceptibility to KRAB/KAP1-mediated silencing
Source: BMC Genomics. 2011 Jul 26;12:378. doi: 10.1186/1471-2164-12-378 (PMC3199781; doi:10.1186/1471-2164-12-378)
Supplement: Additional file 10 — List of primers used in this study. [file 1471-2164-12-378-S10.XLS]

## Sheet: Sheet1
Primer name	Primer sequence
Vector constructions
tTR KRAB F1	GGATCCGCCACCATGGCTAGATTAGATA
tTRKRAB R 1	CTCGAGCGCGGTTAAACTGATGATTTG
MLV Trap F	CCTGTAGGTTTGGCAAGCTGAGCTTAAGTAACGCC
MLV Trap R	GGCGTTACTTAAGCTCAGCTTGCCAAACCTACAGG
HIV TRAP F	GGGCTAATTCACTCCCAACGAAGACTAGTTCTGCTTTTTGCTTGTACTGG
HIV TRAP R	CCAGTACAAGCAAAAAGCAGAACTAGTCTTCGTTGGGAGTGAATTAGCCC
Integrant cloning
MseI Linker+	GTAATACGACTCACTATAGGGCTCCGCTTAAGGGAC
MseI Linker-	P-TAGTCCCTTAAGCGGAG-AmC7Qstd
MKL3	CTTAAGCCTCAATAAAGCTTGCCTTGAG
MseI Linker I	GTAATACGACTCACTATAGGGC
GW-3	GCCTCCCTCGCGCCATCAGAGGGCTCCGCTTAAGGGAC
GW-4 TGAC	GCCTTGCCAGCCCGCTCAGTGACAGACCCTTTTAGTCAGTGTGGAAAATC
GW-4 AGTC	GCCTTGCCAGCCCGCTCAGAGTCAGACCCTTTTAGTCAGTGTGGAAAATC
GW-4 CTGA	GCCTTGCCAGCCCGCTCAGCTGAAGACCCTTTTAGTCAGTGTGGAAAATC
KR-5'	CCTCTTGCTGTTTGCATCCGAA
KR-8' TCGA	GCCTTGCCAGCCCGCTCAGTCGATGATTGACTACCCACGACG
KR-8' AGCT	GCCTTGCCAGCCCGCTCAGAGCTTGATTGACTACCCACGACG
KR-8' GTAC	GCCTTGCCAGCCCGCTCAGGTACTGATTGACTACCCACGACG
4/5/4 pyrosequencing primers
454Primer_A	GCCTCCCTCGCGCCATCAG
454Primer_B	GCCTTGCCAGCCCGCTCAG
Q-PCR primers - ChIP-PCR
hsGAPDH F	GCCCCCGGTTTCTATAAATTG
hsGAPDH R	GTCGAACAGGAGGAGCAGAGA
hsZnF77 10 F	GGCTGCAGTTGAGCCTTCA
hsZnF77 10 R	CACTGTCTGCCTGGTTTCTATGG
LV-TrapSil LTR F	CTCTGGCTAACTAGGGAACCCA
LV-TrapSil LTR R	CAAGGCAAGCTTTATTGAGGCT
Q-PCR primers - Vector quantification
MLV_Gag F	CATGGACACCCAGACCAGG
MLV_Gag R	CGGATGGAGGAAGAGGAGG
MLV_Gag T	CCCCTACATCGTGACCTGGGAAGCC
HIV_WPRE F	GGCACTGACAATTCCGTGGT
HIV_WPRE R	AGGGACGTAGCAGAAGGACG
HIV_WPRE T	ACGTCCTTTCCATGGCTGCTCGC
hsAlbumine F	GCTGTCATCTCTTGTGGGCTGT
hsAlbumine R	ACTCATGGGAGCTGCTGGTTC
hsAlbumine T	CCTGTCATGCCCACACAAATCTCTCC
