# Supplementary material for: A gene-rich, transcriptionally active environment and the pre-deposition of repressive marks are predictive of susceptibility to KRAB/KAP1-mediated silencing
Source: BMC Genomics. 2011 Jul 26;12:378. doi: 10.1186/1471-2164-12-378 (PMC3199781; doi:10.1186/1471-2164-12-378)
Supplement: Additional file 11 — List of antibodies used in this study. [file 1471-2164-12-378-S11.XLS]

## Sheet: Sheet1
Modification	company	ref. n°	Host	Clonal	validation - Peptide competition assay	Reference
H3K27ac	Abcam	ab4729	Rabbit	Polyclonal	Reference study and company	Wang Nat Gen 2008
H2BK5me1	Abcam	ab12929	Rabbit	Polyclonal	Reference study	Wang Nat Gen 2008
H3K4me1	Abcam	ab8895	Rabbit	Polyclonal	Company	Barski Cell 2007
H3K4me3	Millipore	17-614	Rabbit	Monoclonal		Wang Cell 2009
H3K9me2	Abcam	ab1220	Mouse	Monoclonal	Company	Barski Cell 2007
H3K9me3	Abcam	ab8898	Rabbit	Polyclonal	Company (H3K27me3 cross reactivity)	Barski Cell 2007
H3K36me3	Abcam	ab9050	Rabbit	Polyclonal	Company	Barski Cell 2007
H4K20me1	Abcam	ab9051	Rabbit	Polyclonal	Company	Barski Cell 2007
H4K20me3	Abcam	ab9053	Rabbit	Polyclonal	Company	Barski Cell 2007
KAP-1	Rauscher Lab		Rabbit	Polyclonal
